# Supplementary material for: Genome-enabled predictions for fruit weight and quality from repeated records in European peach progenies
Source: BMC Genomics. 2017 Jun 6;18:432. doi: 10.1186/s12864-017-3781-8 (PMC5460546; doi:10.1186/s12864-017-3781-8)
Supplement: Supplementary file 1 — Detailed phenotypic data. Phenotypic data per year, cross and trait, comprising descriptive statistics. (CSV 3 kb) [file 12864_2017_3781_MOESM1_ESM.csv]

cross	trait	year	samples	mean	median	min	max
TxE	TA	2011	16	7.87	7.69	4.86	15.21
TxE	SC	2011	17	14.69	15.2	10.4	19
TxE	FW	2011	21	45.96	40.5	13.73	91.95
TxE	SC	2013	21	12.47	12.4	8.5	18
TxE	TA	2013	21	11.94	10.71	5.63	23.05
TxE	SC	2012	22	14.01	14.2	9.5	17.4
TxE	TA	2012	22	8.81	8.37	3.95	18.16
TxE	FW	2013	26	58.62	54.66	22.91	135.07
TxE	FW	2012	31	50.44	51.58	11.57	124.8
BtxNr	FW	2008	34	199.91	202	125	299
BtxNr	FW	2009	38	174.92	173	105	298
BtxNr	SC	2008	38	12.72	12.55	10	17.1
BtxNr	TA	2008	38	8.96	6.94	3.98	17.85
BtxNr	TA	2009	38	10.24	8.81	3.74	19.73
T1E	SC	2013	38	13.28	13.25	8.8	17.4
BtxNr	SC	2009	39	12.78	12.6	10.1	18.3
BtxNr	TA	2012	41	10.01	8.66	4.18	26.12
BtxAk	FW	2012	42	174.24	179.5	132	218
BtxAk	SC	2012	42	13.28	13.55	9.9	16.5
BtxAk	TA	2012	42	4.8	5.17	1.13	7.85
BtxNr	FW	2012	42	200.52	202	118	294
BtxNr	SC	2012	42	13.96	13.85	10.9	19.1
BbXNl	FW	2009	46	151.8	146	78	248
BbXNl	SC	2009	47	13.56	13	11	20
BbXNl	TA	2009	47	8.7	6	3	19
PxF	TA	2013	47	13.3	12.9	9.1	19.2
PxF	SC	2013	48	13.21	13.1	11.1	15.5
PxF	FW	2013	50	177.08	175.5	117	259
T1E	FW	2011	51	73.59	73.6	16.15	134.98
T1E	FW	2013	51	104.41	105.3	42.36	184.71
T1E	TA	2011	51	8.03	7.14	3.05	16.43
T1E	SC	2011	52	13.88	13.6	8	21.2
MxR028	FW	2009	57	129.91	128	79	190
MxR028	FW	2011	57	139.46	138	99	197
MxR028	SC	2009	57	11.57	11.9	8	15
MxR028	SC	2011	57	12.56	12.4	10.3	17.2
MxR028	TA	2009	57	11.5	11.6	4.5	22.9
MxR028	TA	2011	57	7.43	7.3	4.6	10.1
BbXNl	TA	2008	68	6.53	4.88	2.15	15.09
BtxAk	FW	2008	68	133.12	128	77	221
PxF	FW	1995	68	133.07	136	75	198
T1E	TA	2013	68	10.4	9.83	4.29	24.15
BbXNl	FW	2008	69	162.16	153	78	259
BtxAk	SC	2008	70	11.33	11.6	5.4	16.3
BtxAk	SC	2009	70	12.37	12.05	9.2	17.6
BtxAk	TA	2008	70	8.45	7.18	2.6	16.94
BtxAk	TA	2009	70	10.12	10.15	3.83	20.5
BbXNl	SC	2008	71	13.34	12.2	10	19.7
BoxBo	FW	2013	71	137.81	136.53	83.17	207.16
BC2	SC	2001	71	14.86	14.33	10.02	25.71
BbXNl	TA	2012	72	14.93	14.1	2.8	35.1
BtxAk	FW	2009	73	117.64	119	71	188
BbXNl	FW	2012	74	195.86	200	83	290
BbXNl	SC	2012	74	14.06	13.1	8.7	21.3
T1E	SC	2012	75	14.24	14	9.4	23.95
T1E	TA	2012	75	7.81	7.17	2.34	20.08
T1E	FW	2012	88	84.43	83.78	23.71	156.92
BC2	SC	2002	99	13.79	13.52	10.43	19.29
BC2	FW	2002	100	151.03	144.09	15.34	290.86
BC2	FW	2012	103	99.64	96.11	34.9	184.53
BC2	FW	2013	107	113.97	109.78	36.31	210.48
BC2	SC	2005	112	24.91	24.61	13.3	44
BC2	SC	2006	112	11.64	11.3	8.4	16.4
BC2	FW	2006	113	155.72	153.89	64.51	251.59
BC2	SC	2012	113	14.77	14.6	10.5	22.73
BC2	TA	2006	113	10.24	9.6	2.1	22.1
BC2	TA	2012	113	10.68	9.91	2.57	37.16
PxF	TA	1999	118	9.07	9	5.3	15.2
PxF	FW	1999	119	151.24	151	60	268
PxF	SC	1999	119	14.86	14.8	9.6	21.6
WxBy	FW	2012	119	89.3	86.2	40.27	196.09
PxF	FW	1996	121	127.64	125	57	184
PxF	TA	1997	121	7.99	7.8	3.7	14.2
PxF	FW	1998	122	133.03	133.5	45	254
PxF	SC	1998	122	15.69	15.8	11.2	20.2
PxF	TA	1998	122	8.19	8	5	15.4
PxF	FW	1997	123	128.11	128	58	203
PxF	SC	1997	123	14.56	15	9.5	20
BxO	FW	2007	127	137.71	131.95	100.7	209.69
BxO	FW	2008	127	140.28	135.27	75.23	195.42
BxO	SC	2007	127	12.25	12	10	14.8
BxO	SC	2008	127	11.8	11.8	10.2	13.4
BxO	TA	2007	127	16.63	16.7	11.68	20.9
BxO	TA	2008	127	16.38	16.5	11.8	20.8
BC2	FW	2005	127	139.76	139.9	44.95	228.6
WxBy	FW	2011	123	88.85	85.63	32.96	199.55
