# Supplementary material for: Genome-enabled predictions for fruit weight and quality from repeated records in European peach progenies
Source: BMC Genomics. 2017 Jun 6;18:432. doi: 10.1186/s12864-017-3781-8 (PMC5460546; doi:10.1186/s12864-017-3781-8)
Supplement: Supplementary file 2 — Imputation accuracy. Statistics on imputation accuracy of missing genotypes, per cross and injected missing levels. (CSV 5 kb) [file 12864_2017_3781_MOESM2_ESM.csv]

dataset	missing	accuracy	std	country
BoxBo	0.01	0.74806	0.01645	France
BoxBo	0.025	0.74963	0.00915	France
BoxBo	0.05	0.74493	0.00642	France
BoxBo	0.075	0.74221	0.00963	France
BoxBo	0.1	0.74046	0.00490	France
BoxBo	0.125	0.73235	0.00557	France
BoxBo	0.15	0.73053	0.00410	France
BoxBo	0.175	0.72936	0.00601	France
BoxBo	0.2	0.72824	0.00412	France
BoxBo	0.215	0.72709	0.00556	France
BoxBo	0.225	0.72626	0.00381	France
BoxBo	0.25	0.72374	0.00202	France
BoxBo	0.275	0.72187	0.00395	France
BoxBo	0.3	0.71825	0.00394	France
BC2	0.01	0.96765	0.00341	France
BC2	0.025	0.96539	0.00212	France
BC2	0.05	0.96519	0.00319	France
BC2	0.075	0.96413	0.00252	France
BC2	0.1	0.96380	0.00127	France
BC2	0.125	0.96300	0.00202	France
BC2	0.15	0.96166	0.00240	France
BC2	0.175	0.96080	0.00233	France
BC2	0.2	0.95768	0.00217	France
BC2	0.215	0.95762	0.00240	France
BC2	0.225	0.95581	0.00196	France
BC2	0.25	0.95461	0.00192	France
BC2	0.275	0.95217	0.00163	France
BC2	0.3	0.94905	0.00213	France
BxO	0.01	0.61232	0.01463	Italy
BxO	0.025	0.59234	0.01041	Italy
BxO	0.05	0.58655	0.00921	Italy
BxO	0.075	0.58723	0.01000	Italy
BxO	0.1	0.58456	0.00643	Italy
BxO	0.125	0.57836	0.00447	Italy
BxO	0.15	0.57511	0.00602	Italy
BxO	0.175	0.57483	0.00504	Italy
BxO	0.2	0.57289	0.00337	Italy
BxO	0.215	0.57098	0.00578	Italy
BxO	0.225	0.57063	0.00469	Italy
BxO	0.25	0.57036	0.00423	Italy
BxO	0.275	0.56680	0.00509	Italy
BxO	0.3	0.56351	0.00322	Italy
PxF	0.01	0.78994	0.00797	Italy
PxF	0.025	0.78878	0.00559	Italy
PxF	0.05	0.77482	0.00336	Italy
PxF	0.075	0.76624	0.00202	Italy
PxF	0.1	0.75572	0.00269	Italy
PxF	0.125	0.74506	0.00267	Italy
PxF	0.15	0.73342	0.00286	Italy
PxF	0.175	0.72278	0.00216	Italy
PxF	0.2	0.71073	0.00337	Italy
PxF	0.215	0.70069	0.00206	Italy
PxF	0.225	0.69751	0.00200	Italy
PxF	0.25	0.68365	0.00150	Italy
PxF	0.275	0.66936	0.00152	Italy
PxF	0.3	0.65277	0.00409	Italy
MxR028	0.01	0.77228	0.01289	Italy
MxR028	0.025	0.76869	0.00881	Italy
MxR028	0.05	0.76423	0.00898	Italy
MxR028	0.075	0.76028	0.00626	Italy
MxR028	0.1	0.75706	0.00312	Italy
MxR028	0.125	0.75264	0.00485	Italy
MxR028	0.15	0.75444	0.00384	Italy
MxR028	0.175	0.75181	0.00494	Italy
MxR028	0.2	0.74806	0.00467	Italy
MxR028	0.215	0.74507	0.00511	Italy
MxR028	0.225	0.74457	0.00582	Italy
MxR028	0.25	0.74292	0.00455	Italy
MxR028	0.275	0.73680	0.00228	Italy
MxR028	0.3	0.73558	0.00411	Italy
WxBy	0.01	0.91423	0.00772	Italy
WxBy	0.025	0.91823	0.00607	Italy
WxBy	0.05	0.92388	0.00291	Italy
WxBy	0.075	0.92386	0.00277	Italy
WxBy	0.1	0.92345	0.00234	Italy
WxBy	0.125	0.92375	0.00266	Italy
WxBy	0.15	0.92101	0.00238	Italy
WxBy	0.175	0.92085	0.00261	Italy
WxBy	0.2	0.91945	0.00164	Italy
WxBy	0.215	0.91738	0.00239	Italy
WxBy	0.225	0.91740	0.00154	Italy
WxBy	0.25	0.91657	0.00207	Italy
WxBy	0.275	0.91320	0.00290	Italy
WxBy	0.3	0.91044	0.00243	Italy
BbxNl	0.01	0.87107	0.01561	Spain
BbxNl	0.025	0.86999	0.00743	Spain
BbxNl	0.05	0.86045	0.00532	Spain
BbxNl	0.075	0.83660	0.00820	Spain
BbxNl	0.1	0.83440	0.00829	Spain
BbxNl	0.125	0.82182	0.00932	Spain
BbxNl	0.15	0.80304	0.00750	Spain
BbxNl	0.175	0.77320	0.01028	Spain
BbxNl	0.2	0.75808	0.01178	Spain
BbxNl	0.215	0.74328	0.01487	Spain
BbxNl	0.225	0.73517	0.01086	Spain
BbxNl	0.25	0.71961	0.01004	Spain
BbxNl	0.275	0.70858	0.00861	Spain
BbxNl	0.3	0.69565	0.00680	Spain
BtxAk	0.01	0.78301	0.01353	Spain
BtxAk	0.025	0.78500	0.00867	Spain
BtxAk	0.05	0.78766	0.00622	Spain
BtxAk	0.075	0.78371	0.00698	Spain
BtxAk	0.1	0.78304	0.00563	Spain
BtxAk	0.125	0.78356	0.00711	Spain
BtxAk	0.15	0.78341	0.00593	Spain
BtxAk	0.175	0.77763	0.00589	Spain
BtxAk	0.2	0.77587	0.00595	Spain
BtxAk	0.215	0.77639	0.00331	Spain
BtxAk	0.225	0.77545	0.00496	Spain
BtxAk	0.25	0.77122	0.00331	Spain
BtxAk	0.275	0.76868	0.00463	Spain
BtxAk	0.3	0.76512	0.00448	Spain
BtxNr	0.01	0.88283	0.01329	Spain
BtxNr	0.025	0.88403	0.00637	Spain
BtxNr	0.05	0.88043	0.00878	Spain
BtxNr	0.075	0.87991	0.00535	Spain
BtxNr	0.1	0.87679	0.00508	Spain
BtxNr	0.125	0.87600	0.00450	Spain
BtxNr	0.15	0.87294	0.00508	Spain
BtxNr	0.175	0.86592	0.00599	Spain
BtxNr	0.2	0.86257	0.00665	Spain
BtxNr	0.215	0.86139	0.00512	Spain
BtxNr	0.225	0.86149	0.00539	Spain
BtxNr	0.25	0.85995	0.00321	Spain
BtxNr	0.275	0.85281	0.00382	Spain
BtxNr	0.3	0.84856	0.00420	Spain
T1E	0.01	0.95302	0.00242	Spain
T1E	0.025	0.95409	0.00215	Spain
T1E	0.05	0.95529	0.00187	Spain
T1E	0.075	0.95425	0.00145	Spain
T1E	0.1	0.95413	0.00145	Spain
T1E	0.125	0.95347	0.00123	Spain
T1E	0.15	0.95345	0.00118	Spain
T1E	0.175	0.95168	0.00095	Spain
T1E	0.2	0.95048	0.00083	Spain
T1E	0.215	0.95026	0.00095	Spain
T1E	0.225	0.94930	0.00118	Spain
T1E	0.25	0.94724	0.00114	Spain
T1E	0.275	0.94514	0.00120	Spain
T1E	0.3	0.94249	0.00147	Spain
TxE	0.01	0.91812	0.00640	Spain
TxE	0.025	0.92426	0.00304	Spain
TxE	0.05	0.92290	0.00457	Spain
TxE	0.075	0.92048	0.00322	Spain
TxE	0.1	0.91950	0.00519	Spain
TxE	0.125	0.91464	0.00355	Spain
TxE	0.15	0.91320	0.00394	Spain
TxE	0.175	0.91043	0.00316	Spain
TxE	0.2	0.90426	0.00419	Spain
TxE	0.215	0.89666	0.00455	Spain
TxE	0.225	0.89776	0.00507	Spain
TxE	0.25	0.89261	0.00479	Spain
TxE	0.275	0.88369	0.00430	Spain
TxE	0.3	0.88048	0.00383	Spain
